# Supplementary material for: Deep Belief Networks Learn Context Dependent Behavior
Source: PLoS One. 2014 Mar 26;9(3):e93250. doi: 10.1371/journal.pone.0093250 (PMC3966868; doi:10.1371/journal.pone.0093250)
Supplement: File S1 — Contains Matlab scripts to replicate our figures and simulations. (ZIP) [file pone.0093250.s001.zip]

Archive with 24 entries (24 files):
- Matlab/DeepBeliefNetwork.m
- Matlab/DoubleContextLearner.m
- Matlab/DoubleContextLearnerDBN.m
- Matlab/DoubleContextLearnerDBNaLP.m
- Matlab/DoubleContextLearnerMLP.m
- Matlab/DoubleContextTask.m
- Matlab/Figure2.m
- Matlab/Figure3A.m
- Matlab/Figure3B.m
- Matlab/Figure3C.m
- Matlab/Figure3D.m
- Matlab/Figure3E.m
- Matlab/Figure3F.m
- Matlab/Figure3G.m
- Matlab/Figure3H.m
- Matlab/Figure4B.m
- Matlab/Figure4C.m
- Matlab/Figure4D.m
- Matlab/LinearPerceptron.m
- Matlab/logistic.m
- Matlab/MultiLayerPerceptronNetwork.m
- Matlab/num2cellstr.m
- Matlab/RestrictedBoltzmannMachine.m
- Matlab/rotateXLabels.m
