# Supplementary material for: Deep Belief Networks Learn Context Dependent Behavior
Source: PLoS One. 2014 Mar 26;9(3):e93250. doi: 10.1371/journal.pone.0093250 (PMC3966868; doi:10.1371/journal.pone.0093250)
Supplement: File S1 — Contains Matlab scripts to replicate our figures and simulations. (ZIP) [file pone.0093250.s001.zip › Matlab/num2cellstr.m]

function S = num2cellstr(N)
% num2cellstr
%   N       - Integer numbers.
%
% RETURN
%   S       - Cell array with numbers as strings.
%
%
%   Florian Raudies, 01/30/2014, Boston University.

nNum = numel(N);
S    = cell(nNum,1);
for iNum = 1:nNum, S{iNum} = num2str(N(iNum)); end
